# Supplementary material for: MitraClip Procedure in Advanced Heart Failure and Severe Mitral Regurgitation: Case Report and Literature Review
Source: J Clin Med. 2025 Feb 5;14(3):1011. doi: 10.3390/jcm14031011 (PMC11818264; doi:10.3390/jcm14031011)
Supplement: Supplementary file 1 [file jcm-14-01011-s001.zip]

Archive with 16 entries (16 files):
- Video 1S.mp4
- __MACOSX/._Video 1S.mp4
- Video 2S.mp4
- __MACOSX/._Video 2S.mp4
- Video 3S.mp4
- __MACOSX/._Video 3S.mp4
- Video 4S.mp4
- __MACOSX/._Video 4S.mp4
- Video 5S.mp4
- __MACOSX/._Video 5S.mp4
- Video 6S.mp4
- __MACOSX/._Video 6S.mp4
- Video 7S.mp4
- __MACOSX/._Video 7S.mp4
- Video 8S.mp4
- __MACOSX/._Video 8S.mp4
